# Supplementary material for: Comparative Genome Analysis of Genes Regulating Compound Inflorescences in Tomato
Source: Int J Mol Sci. 2021 Nov 21;22(22):12548. doi: 10.3390/ijms222212548 (PMC8623504; doi:10.3390/ijms222212548)
Supplement: Supplementary file 1 [file ijms-22-12548-s001.zip]

Archive with 1 entries (1 files):
- ijms-1457803-supplementary.pdf
